# Supplementary material for: Anti-Pollutant Activity of Porphyra yezoensis Water Extract and Its Active Compound, Porphyra 334, against Urban Particulate Matter-Induced Keratinocyte Cell Damage
Source: Mar Drugs. 2023 Feb 13;21(2):121. doi: 10.3390/md21020121 (PMC9962167; doi:10.3390/md21020121)
Supplement: Supplementary file 1 [file marinedrugs-21-00121-s001.zip]

Archive with 1 entries (1 files):
- marinedrugs-2161041-supplementary.pdf
